# Supplementary material for: Overexpression of Human sFLT1 in the Spongiotrophoblast Is Sufficient to Induce Placental Dysfunction and Fetal Growth Restriction in Transgenic Mice
Source: Int J Mol Sci. 2024 Feb 7;25(4):2040. doi: 10.3390/ijms25042040 (PMC10888837; doi:10.3390/ijms25042040)
Supplement: Supplementary file 1 [file ijms-25-02040-s001.zip]

Archive with 1 entries (1 files):
- ijms-2809635-supplementary.pdf
